# Supplementary material for: Exposure to Quaternary Ammonium Compounds Selects Resistance to Ciprofloxacin in Listeria monocytogenes
Source: Pathogens. 2021 Feb 18;10(2):220. doi: 10.3390/pathogens10020220 (PMC7922960; doi:10.3390/pathogens10020220)
Supplement: Supplementary file 1 [file pathogens-10-00220-s001.zip]

Archive with 1 entries (1 files):
- pathogens-1066669-supplementary.xlsx
