# Supplementary material for: Exposure to Quaternary Ammonium Compounds Selects Resistance to Ciprofloxacin in Listeria monocytogenes
Source: Pathogens. 2021 Feb 18;10(2):220. doi: 10.3390/pathogens10020220 (PMC7922960; doi:10.3390/pathogens10020220)
Supplement: Supplementary file 1 [file pathogens-10-00220-s001.zip › pathogens-1066669-supplementary.xlsx]

## Sheet: Table S1
		MIC values (µg/ml)
Ecological origin	AB2R ID	AMP	CHL	CIP	ERY	GEN	MER	STR	TET	TIA	TRS	VAN
Food	FR-DA-U-UN-429	1	8	2	0.25	0.5	0.25	4	>8	64	0.03	1
	FR-DA-B-CH-295	0.5	8	1	0.25	0.06	0.12	4	1	32	0.015	1
	FR-ME-P-UN-410	0.5	8	2	0.25	0.25	0.12	8	1	64	0.03	1
	DN-DA-U-UN-117	0.5	8	2	0.25	0.25	0.25	4	1	32	0.03	1
	FR-ME-U-UN-446	0.5	8	2	0.25	0.25	0.12	4	1	64	0.03	1
	FR-ME-U-UN-465	1	8	2	0.25	0.25	0.12	4	1	64	0.03	1
	FR-ME-U-UN-414	0.5	8	2	0.25	0.25	0.25	4	1	64	0.03	1
	FR-FI-U-UN-418	1	8	2	0.25	0.25	0.5	4	0.5	64	0.03	1
	FR-FI-U-UN-445	1	8	2	0.25	0.25	0.25	4	1	64	0.03	1
	FR-FI-U-UN-450	0.5	8	2	0.25	0.25	0.12	4	1	32	0.03	1
	FR-FI-U-UN-489	0.5	8	1	0.25	0.25	0.12	4	1	64	0.03	1
	FR-VE-U-UN-432	0.5	8	1	0.25	1	0.25	8	0.05	64	0.06	1
	FR-VE-U-UN-469	0.25	8	0.5	0.25	0.5	0.12	4	1	32	0.03	1
	FR-VE-U-UN-470	0.5	8	1	0.25	0.5	0.12	4	2	32	0.015	1
	FR-VE-U-UN-486	1	8	1	0.25	1	0.25	8	1	32	0.03	1
Natural environment	CZ-NAT-SO-22	1	8	2	0.5	0.5	0.12	16	1	64	0.03	1
	FR-NAT-UN-1	0.5	16	2	0.25	1	0.25	4	2	>64	0.03	1
	CZ-NAT-SO-23	0.5	8	4	0.25	0.25	0.12	8	1	64	0.03	1
	CZ-NAT-SO-15	0.5	8	2	0.25	0.12	0.25	4	1	32	0.03	1
	FR-FAR-GL-3	0.5	8	2	0.25	0.5	0.12	4	1	64	0.03	1
Animals	SI-BOV-CP-I-143	0.5	8	2	0.12	0.5	0.12	8	0.25	32	0.03	1
	NO-OTH-O-19	0.5	8	4	0.25	0.5	0.12	8	1	64	0.03	1
	NO-DEE-F2-3	0.5	16	1	0.25	0.5	0.12	16	1	64	0.06	1
	CZ-OTH-UN-8	0.5	4	2	0.12	0.25	0.12	8	1	64	0.015	1
	DE-FAR-UN-G-42	0.5	8	2	0.25	1	0.12	16	1	≤8	0.03	1
	IT-FOX-FE-63	1	8	4	0.25	1	0.25	16	1	32	0.03	2
	IT-OTH-CP-36	0.5	8	2	0.25	0.25	0.12	4	0.5	32	0.03	1
	NL-GOA-UN-2	0.25	8	2	0.25	0.25	0.12	8	2	32	0.03	1
Reference	SCOTT A	1	8	1	0.25	0.25	0.25	4	1	64	0.03	1

## Sheet: Table S2
Ecological origin	AB2R ID	DDAC	BC	HS	Pac
Food	FR-DA-U-UN-429	0.6	2.5	1250	625
	FR-DA-B-CH-295	1.25	2.5	625	625
	FR-ME-P-UN-410	0.6	2.5	625	313
	DN-DA-U-UN-117	0.6	1.25	625	313
	FR-ME-U-UN-446	1.25	1.25	625	625
	FR-ME-U-UN-465	0.6	1.25	1250	625
	FR-ME-U-UN-414	0.6	1.25	625	313
	FR-FI-U-UN-418	0.6	1.25	625	625
	FR-FI-U-UN-445	0.6	1.25	625	625
	FR-FI-U-UN-450	1.25	5	625	625
	FR-FI-U-UN-489	2.5	5	1250	625
	FR-VE-U-UN-432	0.6	1.25	625	625
	FR-VE-U-UN-469	1.25	5	1250	625
	FR-VE-U-UN-470	0.6	1.25	625	625
	FR-VE-U-UN-486	1.25	1.25	1250	313
Natural environment	CZ-NAT-SO-22	0.6	0.6	1250	313
	FR-NAT-UN-1	0.6	0.6	625	156
	CZ-NAT-SO-23	0.6	1.25	625	313
	CZ-NAT-SO-15	0.6	1.25	1250	313
	FR-FAR-GL-3	0.6	1.25	625	156
Animals	SI-BOV-CP-I-143	0.6	0.6	625	313
	NO-OTH-O-19	0.6	1.25	1250	313
	NO-DEE-F2-3	0.6	0.6	625	313
	CZ-OTH-UN-8	0.6	0.6	1250	313
	DE-FAR-UN-G-42	0.6	1.25	1250	313
	IT-FOX-FE-63	0.6	1.25	1250	313
	IT-OTH-CP-36	1.25	5	1250	313
	NL-GOA-UN-2	0.6	1.25	312.5	313
Reference	SCOTT A	0.6	1.25	625	313

## Sheet: Table S3
ListAdapt_id	Country	Year	Source_category	Source_subcategory
CH-BOV-CP-I-74	Switzerland	2014-2015	Animal	Farm-Animal
CH-GOA-CP-I-117	Switzerland	2014-2015	Animal	Farm-Animal
CH-OVI-CP-I-99	Switzerland	2014-2015	Animal	Farm-Animal
CZ-OTH-UN-8	Czech-Republic	2018	Animal	Animal
CZ-OVI-UN-2	Czech-Republic	ND	Animal	Farm-Animal
DE-RDE-CP-13	Germany	2011	Animal	Wild-Animal
DE-RDE-CP-7	Germany	2011	Animal	Wild-Animal
DE-RDE-FE-14	Germany	2011	Animal	Wild-Animal
DE-RDE-FE-17	Germany	2012	Animal	Wild-Animal
DE-RDE-FE-8	Germany	2011	Animal	Wild-Animal
DE-WBO-CP-23	Germany	2012	Animal	Wild-Animal
DE-WBO-FE-24	Germany	2012	Animal	Wild-Animal
DE-WBO-UN-34	Germany	2012	Animal	Wild-Animal
ES-BOV-FE-1	Spain	2014	Animal	Farm-Animal
FI-BIR-FE-U-37	Finland	2001	Animal	Wild-Animal
FI-BIR-FE-U-4	Finland	1998	Animal	Wild-Animal
FI-BIR-FE-U-40	Finland	2001	Animal	Wild-Animal
FI-BIR-FE-U-55	Finland	2001	Animal	Wild-Animal
FI-BOV-CP-I-58	Finland	1987	Animal	Farm-Animal
FR-BOV-CP-I-101	France	2013	Animal	Farm-Animal
FR-BOV-CP-I-123	France	2011	Animal	Farm-Animal
FR-BOV-CP-I-143	France	2014	Animal	Farm-Animal
FR-BOV-CP-I-159	France	2012	Animal	Farm-Animal
FR-BOV-CP-I-160	France	2012	Animal	Farm-Animal
FR-BOV-CP-I-55	France	2014	Animal	Farm-Animal
FR-BOV-CP-I-58	France	2012	Animal	Farm-Animal
FR-BOV-CP-I-83	France	2010	Animal	Farm-Animal
FR-BOV-CP-I-98	France	2011	Animal	Farm-Animal
FR-PIG-UN-34	France	2001	Animal	Farm-Animal
IT-FOX-FE-63	Italy	2018	Animal	Wild-Animal
IT-FOX-FE-65	Italy	2018	Animal	Wild-Animal
IT-OTH-CP-36	Italy	2017	Animal	Animal
IT-OTH-FE-61	Italy	2018	Animal	Animal
IT-PIG-FE-22	Italy	2017	Animal	Wild-Animal
LV-BOV-CP-11	Latvia	2015	Animal	Farm-Animal
LV-BOV-CP-17	Latvia	2016	Animal	Farm-Animal
LV-BOV-CP-29	Latvia	2016	Animal	Farm-Animal
LV-BOV-CP-6	Latvia	2018	Animal	Farm-Animal
LV-GOA-CP-26	Latvia	2017	Animal	Farm-Animal
LV-OVI-CP-8	Latvia	2016	Animal	Farm-Animal
LV-PIG-CP-18	Latvia	2016	Animal	Farm-Animal
NL-GOA-UN-19	Netherlands	2016	Animal	Farm-Animal
NL-GOA-UN-2	Netherlands	2016	Animal	Farm-Animal
NL-GOA-UN-34	Netherlands	2016	Animal	Farm-Animal
NL-GOA-UN-35	Netherlands	2016	Animal	Farm-Animal
NO-DEE-FE-1	Norway	2017	Animal	Wild-Animal
NO-DEE-FE-3	Norway	2017	Animal	Wild-Animal
NO-OTH-O-13	Norway	2012	Animal	Animal
NO-OTH-O-15	Norway	2012	Animal	Animal
NO-OTH-O-19	Norway	2012	Animal	Animal
NO-OTH-O-20	Norway	2012	Animal	Animal
NO-OTH-O-28	Norway	2012	Animal	Animal
NO-OTH-O-31	Norway	2012	Animal	Animal
NO-OTH-O-33	Norway	2012	Animal	Animal
NO-OTH-O-5	Norway	2012	Animal	Animal
NO-OTH-O-7	Norway	2012	Animal	Animal
NO-OTH-O-8	Norway	2012	Animal	Animal
SE-RDE-CP-2	Sweden	ND	Animal	Wild-Animal
SE-RDE-CP-7	Sweden	ND	Animal	Wild-Animal
SI-BOV-CP-I-71	Slovenia	2011	Animal	Farm-Animal
SI-OTH-CP-I-7	Slovenia	2014	Animal	Animal
SI-OVI-CP-I-18	Slovenia	2015	Animal	Farm-Animal
SI-UN-CP-I-16	Slovenia	2014	Animal	Animal
UK-OVI-CP-I-30	UK	2014-2015	Animal	Farm-Animal
UK-OVI-CP-I-34	UK	2014-2015	Animal	Farm-Animal
CZ-FI-F-SM-88	Czech-Republic	2010	Food	Fish
CZ-FI-F-SM-89	Czech-Republic	2010	Food	Fish
DN-DA-U-UN-117	France	ND	Food	Dairy
DN-FI-U-UN-118	France	ND	Food	Fish
FR-DA-B-CH-287	France	2010	Food	Dairy
FR-DA-B-CH-295	France	2011	Food	Dairy
FR-DA-B-CH-319	France	2012	Food	Dairy
FR-DA-U-CH-725	France	ND	Food	Dairy
FR-DA-U-CH-726	France	ND	Food	Meat
FR-DA-U-UN-408	France	2017	Food	Dairy
FR-DA-U-UN-415	France	2017	Food	Dairy
FR-DA-U-UN-416	France	2005	Food	Dairy
FR-DA-U-UN-422	France	2007	Food	Dairy
FR-DA-U-UN-423	France	2007	Food	Dairy
FR-DA-U-UN-429	France	2005	Food	Dairy
FR-DA-U-UN-431	France	2006	Food	Dairy
FR-DA-U-UN-433	France	2007	Food	Dairy
FR-DA-U-UN-441	France	2009	Food	Dairy
FR-DA-U-UN-442	France	2009	Food	Dairy
FR-DA-U-UN-443	France	2009	Food	Dairy
FR-DA-U-UN-477	France	2017	Food	Dairy
FR-DA-U-UN-478	France	2017	Food	Dairy
FR-DA-U-UN-479	France	2017	Food	Dairy
FR-DA-U-UN-480	France	2017	Food	Dairy
FR-DA-U-UN-482	France	2002	Food	Dairy
FR-FI-F-RA-217	France	2011	Food	Fish
FR-FI-F-SM-193	France	2011	Food	Fish
FR-FI-F-SM-213	France	2011	Food	Fish
FR-FI-U-UN-418	France	2006	Food	Fish
FR-FI-U-UN-419	France	2005	Food	Fish
FR-FI-U-UN-420	France	2005	Food	Fish
FR-FI-U-UN-421	France	2005	Food	Fish
FR-FI-U-UN-426	France	2002	Food	Fish
FR-FI-U-UN-427	France	2003	Food	Fish
FR-FI-U-UN-435	France	2008	Food	Fish
FR-FI-U-UN-437	France	2008	Food	Fish
FR-FI-U-UN-438	France	2008	Food	Fish
FR-FI-U-UN-440	France	2008	Food	Fish
FR-FI-U-UN-445	France	2010	Food	Fish
FR-FI-U-UN-447	France	2010	Food	Fish
FR-FI-U-UN-450	France	2010	Food	Fish
FR-FI-U-UN-453	France	2011	Food	Fish
FR-FI-U-UN-459	France	2011	Food	Fish
FR-FI-U-UN-460	France	2011	Food	Fish
FR-FI-U-UN-462	France	2011	Food	Fish
FR-FI-U-UN-476	France	2015	Food	Fish
FR-FI-U-UN-489	Sweden	2010	Food	Fish
FR-ME-P-DE-242	France	2011	Food	Meat
FR-ME-P-DE-278	France	2012	Food	Dairy
FR-ME-P-UN-409	France	2010	Food	Meat
FR-ME-P-UN-410	France	2010	Food	Dairy
FR-ME-P-UN-413	France	2011	Food	Meat
FR-ME-U-DE-246	France	2012	Food	Dairy
FR-ME-U-UN-411	France	2010	Food	Dairy
FR-ME-U-UN-412	France	2008	Food	Meat
FR-ME-U-UN-414	France	2005	Food	Meat
FR-ME-U-UN-425	France	2012	Food	Meat
FR-ME-U-UN-444	France	2009	Food	Meat
FR-ME-U-UN-446	France	2010	Food	Meat
FR-ME-U-UN-448	France	2010	Food	Meat
FR-ME-U-UN-452	France	2011	Food	Meat
FR-ME-U-UN-454	France	2011	Food	Meat
FR-ME-U-UN-458	France	2011	Food	Meat
FR-ME-U-UN-465	France	2012	Food	Meat
FR-ME-U-UN-466	France	2012	Food	Meat
FR-ME-U-UN-467	France	2012	Food	Meat
FR-ME-U-UN-471	France	2014	Food	Meat
FR-ME-U-UN-472	France	2014	Food	Meat
FR-ME-U-UN-473	France	2014	Food	Meat
FR-ME-U-UN-474	France	2014	Food	Meat
FR-ME-U-UN-483	France	2006	Food	Meat
FR-ME-U-UN-484	France	2011	Food	Meat
FR-ME-U-UN-485	France	2015	Food	Meat
FR-ME-U-UN-727	France	2012	Food	Meat
FR-VE-U-UN-407	France	2017	Food	Vegetable
FR-VE-U-UN-417	France	2006	Food	Vegetable
FR-VE-U-UN-424	France	2009	Food	Vegetable
FR-VE-U-UN-428	France	2005	Food	Vegetable
FR-VE-U-UN-430	France	2006	Food	Vegetable
FR-VE-U-UN-432	France	2006	Food	Vegetable
FR-VE-U-UN-434	France	2008	Food	Vegetable
FR-VE-U-UN-436	France	2008	Food	Vegetable
FR-VE-U-UN-439	France	2008	Food	Vegetable
FR-VE-U-UN-449	France	2010	Food	Vegetable
FR-VE-U-UN-451	France	2011	Food	Vegetable
FR-VE-U-UN-455	France	2011	Food	Vegetable
FR-VE-U-UN-456	France	2011	Food	Vegetable
FR-VE-U-UN-457	France	2011	Food	Vegetable
FR-VE-U-UN-461	France	2011	Food	Vegetable
FR-VE-U-UN-463	France	2012	Food	Vegetable
FR-VE-U-UN-464	France	2012	Food	Vegetable
FR-VE-U-UN-468	France	2012	Food	Vegetable
FR-VE-U-UN-469	France	2012	Food	Vegetable
FR-VE-U-UN-470	France	2012	Food	Vegetable
FR-VE-U-UN-475	France	2015	Food	Vegetable
FR-VE-U-UN-486	France	2018	Food	Vegetable
FR-VE-U-UN-487	France	2018	Food	Vegetable
SE-FI-F-FF-15	Sweden	2015	Food	Fish
SI-BOV-MI-62	Slovenia	2014	Food	Dairy
UK-VE-U-UN-90	UK	ND	Food	Vegetable
UK-VE-U-UN-91	UK	ND	Food	Vegetable
UK-VE-U-UN-93	UK	ND	Food	Vegetable
AT-FAR-CF-1	Austria	ND	Natural environment	Farm-soil
CH-FAR-FE-G-42	Switzerland	2014-2015	Natural environment	Farm-soil
CH-FAR-SO-B-101	Switzerland	2014-2015	Natural environment	Farm-soil
CH-FAR-SO-B-104	Switzerland	2014-2015	Natural environment	Farm-soil
CH-FAR-SO-B-60	Switzerland	2014-2015	Natural environment	animal
CH-FAR-SO-B-65	Switzerland	2014-2015	Natural environment	Farm-soil
CH-FAR-UN-B-20	Switzerland	2014-2015	Natural environment	Farm-soil
CH-FAR-UN-O-8	Switzerland	2014-2015	Natural environment	Farm-soil
CH-NAT-SO-38	Switzerland	2014-2015	Natural environment	Natural-Soil
CH-NAT-SO-97	Switzerland	2014-2015	Natural environment	Natural-Soil
CH-NAT-UN-55	Switzerland	2014-2015	Natural environment	Natural-Soil
CZ-FAR-CF-54	Czech-Republic	2014	Natural environment	Farm-soil
CZ-NAT-SO-15	Czech-Republic	2010	Natural environment	Natural-Soil
CZ-NAT-SO-19	Czech-Republic	2016	Natural environment	Natural-Soil
CZ-NAT-SO-22	Czech-Republic	2016	Natural environment	Natural-Soil
CZ-NAT-SO-23	Czech-Republic	2016	Natural environment	Natural-Soil
CZ-NAT-SO-32	Czech-Republic	2016	Natural environment	Natural-Soil
CZ-NAT-SO-36	Czech-Republic	2017	Natural environment	Natural-Soil
CZ-NAT-SO-37	Czech-Republic	2017	Natural environment	Natural-Soil
CZ-NAT-SO-38	Czech-Republic	2017	Natural environment	Natural-Soil
DE-FAR-UN-G-42	Germany	2014-2015	Natural environment	Farm-soil
FR-FAR-AS-B-5	France	2006	Natural environment	Farm-soil
FR-FAR-AS-P-8	France	2009	Natural environment	Farm-soil
FR-FAR-GL-3	France	2011	Natural environment	Farm-soil
FR-FAR-MA-1	France	2013	Natural environment	Farm-soil
FR-FAR-PC-1	France	2006	Natural environment	Farm-soil
FR-FAR-SO-B-81	France	2017	Natural environment	Farm-soil
FR-NAT-U-1	France	2004	Natural environment	Natural-Soil
FR-NAT-UN-1	France	2004	Natural environment	Natural-Soil
FR-NAT-UN-2	France	2018	Natural environment	Natural-Soil
IT-NAT-SO-1	Italy	2016	Natural environment	Natural-Water
IT-NAT-SO-3	Italy	2016	Natural environment	Natural-Water
PL-FAR-CF-9	Poland	2012	Natural environment	Farm-soil
PL-FAR-GL-12	Poland	2010	Natural environment	Farm-soil
PL-FAR-GL-14	Poland	2010	Natural environment	Farm-soil
PL-NAT-SO-1	Poland	2010	Natural environment	Natural-Soil
PL-NAT-SO-18	Poland	2010	Natural environment	Natural-Soil
SI-FAR-WT-51	Slovenia	2008	Natural environment	Farm-water
